# Supplementary material for: QTL Mapping and Transcriptome Analysis Reveal Candidate Genes Regulating Seed Color in Brassica napus
Source: Int J Mol Sci. 2023 May 25;24(11):9262. doi: 10.3390/ijms24119262 (PMC10253132; doi:10.3390/ijms24119262)
Supplement: Supplementary file 1 [file ijms-24-09262-s001.zip]

Archive with 2 entries (2 files):
- FigureS.pdf
- TableS1-9.xlsx
