# Supplementary material for: QTL Mapping and Transcriptome Analysis Reveal Candidate Genes Regulating Seed Color in Brassica napus
Source: Int J Mol Sci. 2023 May 25;24(11):9262. doi: 10.3390/ijms24119262 (PMC10253132; doi:10.3390/ijms24119262)
Supplement: Supplementary file 1 [file ijms-24-09262-s001.zip › TableS1-9.xlsx]

## Sheet: Table_S1
Table S1. Results of the resequencing of ZS11 and HAZ and 196 lines from the F2 population.
Sample ID	Clean Reads	Clean Data(bp)	GC(%)	Q20(%)	Q30(%)	Coverage_Rate(%)	Average_depth(×)	Uniquely_mapped(%)	Multiplely_mapped(%)	Unmapped(%)
ZS11	22167165	6460518983	39.42	98.31	94.2	76.47	3.87	0.67101	0.311194	0.0177956
HAZ	17734479	5178156598	39.28	98.11	93.79	61.57	3.05	0.564532	0.380199	0.0552692
65-21	17929219	5177447580	39.47	98.19	93.99	71.31	4.27	0.655582	0.316368	0.0280502
65-1	20940538	6004023582	40.22	98.18	93.96	72.48	4.45	0.630507	0.348001	0.0214915
65-10	29135487	8367002116	39.26	98.2	93.98	77.37	5.78	0.630598	0.345369	0.024033
65-100	35007092	10230550597	39.08	97.19	91.72	83.74	6.54	0.670097	0.303825	0.026078
65-101	38426016	11202486566	38.8	97.33	92.03	82.95	6.77	0.651368	0.327646	0.0209854
65-103	28670651	8353280869	39.19	97.29	91.96	80.62	5.54	0.667918	0.31357	0.0185117
65-105	28875999	8374765278	38.74	97.32	92.03	81.95	5.72	0.680103	0.296209	0.0236879
65-108	31286697	9118608543	38.5	97.4	92.23	81.11	5.81	0.647386	0.333685	0.0189283
65-109	38383872	11250287637	38.79	97.23	91.84	84.22	6.89	0.657571	0.308213	0.0342157
65-11	30200590	8613562329	39.03	98.17	93.96	79.74	5.87	0.649427	0.318978	0.031595
65-110	23339998	6814435389	38.62	97.45	92.32	76.88	4.79	0.677018	0.300802	0.0221801
65-111	23667442	6894527158	38.42	97.36	92.11	78.7	4.69	0.672757	0.306893	0.0203505
65-114	32520391	9415906087	38.64	97.49	92.45	80.74	5.73	0.640644	0.33922	0.0201356
65-117	41857732	12162959450	39.59	97.22	91.77	82.73	7.56	0.651689	0.315355	0.0329561
65-118	24947219	7256959928	39	97.29	91.99	78.74	4.87	0.671731	0.308593	0.0196761
65-120	27774346	8031317103	39.41	97	91.24	76.86	5.25	0.651247	0.309198	0.0395556
65-121	24984734	7269469812	38.93	97.18	91.66	78.47	4.85	0.659636	0.32135	0.0190144
65-123	35625595	10368119372	39.24	97.27	91.88	81.07	6.13	0.637257	0.345902	0.0168412
65-124	30389282	8832015817	39.53	97.46	92.37	78.72	5.74	0.664161	0.316364	0.0194752
65-125	28396196	8259525444	38.92	97.4	92.21	81.53	5.61	0.691708	0.285506	0.0227852
65-126	25033693	7309323503	40.01	97.32	92.02	77.32	4.76	0.628911	0.338205	0.0328844
65-127	29664938	8633286524	39.8	97.24	91.88	78.86	5.48	0.649338	0.313399	0.0372632
65-128	22210968	6467168615	39.38	97.24	91.85	76.57	4.45	0.656772	0.320828	0.0224003
65-130	26661935	7771012684	39.81	97.22	91.82	78.13	5.32	0.680743	0.288626	0.0306314
65-131	24338281	7124095060	38.79	97.38	92.12	78.08	4.72	0.648924	0.329946	0.0211299
65-135	29893637	8628611522	37.8	97.52	92.49	80.5	5.83	0.665846	0.319567	0.0145875
65-137	19309280	5610355034	39.24	97.39	92.18	74.89	3.94	0.652159	0.330987	0.0168542
65-141	24434800	7127337352	39.99	97.31	92	78.72	4.78	0.66004	0.311426	0.0285342
65-142	27179598	7904602550	39.58	97.29	91.96	80.12	5.24	0.663744	0.308465	0.0277918
65-143	25139931	7275455334	40.01	97.48	92.4	77.81	4.8	0.63317	0.34875	0.0180801
65-144	43767460	12666850572	40.55	97.16	91.73	82.23	7.52	0.612908	0.345805	0.0412872
65-145	29255886	8477459380	39.88	97.08	91.54	79.56	5.35	0.632512	0.320535	0.0469522
65-146	36115784	10527491982	39.85	97.2	91.71	80.4	6.68	0.658132	0.314207	0.0276613
65-147	41165643	11888590189	38.55	97.49	92.43	82.61	7.8	0.66858	0.316662	0.0147581
65-15	23415897	6654176931	39.02	98.24	94.14	74.09	4.86	0.634598	0.335699	0.0297031
65-150	25779699	7418880973	39.81	97.68	92.46	74.9	4.78	0.625043	0.361908	0.0130486
65-151	26331495	7616648949	38.56	97.49	92.43	81.7	5.11	0.678503	0.304994	0.0165037
65-152	29160171	8478957660	40.13	97.06	91.43	78.27	5.61	0.652309	0.323783	0.0239071
65-153	32721503	9503903743	39.93	97.38	92.17	79.38	5.95	0.620681	0.348458	0.0308611
65-154	21575106	6220695014	39.3	97.32	92.07	75.82	4.31	0.650955	0.325688	0.0233564
65-157	25633640	7466744046	40.15	97.27	91.95	75.34	4.86	0.622675	0.335944	0.0413819
65-159	20296656	5847920177	39.33	97.88	93.65	75.23	4.3	0.64367	0.326567	0.0297627
65-160	21208728	6067152533	40.04	97.95	93.83	74.69	4.56	0.647254	0.322964	0.0297819
65-161	19917934	5769744293	39.92	97.39	92.3	72.57	4.34	0.640779	0.334725	0.0244966
65-162	22546633	6559630432	39.85	97.29	91.95	75.45	4.57	0.628873	0.350025	0.0211023
65-164	18420942	5319206690	39.76	97.48	92.41	74.52	3.96	0.656533	0.32709	0.0163772
65-167	22690684	6579392297	38.62	97.46	92.3	74.29	4.87	0.643008	0.34235	0.0146424
65-17	32254133	9251741015	39.09	98.28	94.23	78.61	6.14	0.631955	0.342252	0.0257923
65-170	18017845	5215627957	39.91	97.63	92.76	70.36	3.69	0.62167	0.347371	0.0309589
65-171	19649683	5709795305	39.84	97.41	92.27	73.14	3.99	0.626969	0.34676	0.0262712
65-172	19965867	5817652721	39.99	97.62	92.73	74.26	4.01	0.637661	0.340664	0.021675
65-173	30894116	8978873325	39.94	97.67	92.89	79.03	5.96	0.649934	0.32791	0.0221559
65-174	21712464	6310990917	39.94	97.52	92.47	75.34	4.29	0.630897	0.345358	0.0237452
65-175	18729483	5408452044	40.74	97.21	91.84	71.2	3.99	0.628407	0.353761	0.0178312
65-176	16997942	4906511473	39.35	97.28	92.21	73.33	4.1	0.656017	0.324112	0.0198704
65-178	17289296	5044171177	39.95	97.9	93.29	72.91	3.65	0.652682	0.328067	0.0192514
65-179	19442709	5650537756	39.73	97.39	92.09	73.27	4.18	0.647848	0.329102	0.0230503
65-180	21154324	6161570925	40.79	97.52	92.45	72.67	4.61	0.650661	0.32617	0.0231688
65-181	20015572	5812753848	40.31	97.55	92.58	73.41	4.24	0.636761	0.338121	0.025118
65-184	20953594	6057100367	40.9	97.65	92.81	70.65	4.21	0.609475	0.362416	0.0281086
65-185	19201381	5555768592	40.82	97.54	92.57	71.31	4.29	0.650817	0.324656	0.0245278
65-186	30305714	8737455733	40.64	97.7	92.95	75.45	6.15	0.625716	0.354122	0.0201614
65-188	32299748	9345220520	40.87	97.61	92.73	76.08	6.51	0.625578	0.35871	0.0157118
65-189	28467733	8010298516	42.05	97.85	93.33	71.89	5.87	0.612705	0.369145	0.0181502
65-19	19192904	5602224702	39.36	97.99	93.44	77.75	4.07	0.672213	0.308985	0.0188021
65-191	23583602	6836208244	40.5	97.08	91.5	76.57	4.86	0.639672	0.345297	0.0150313
65-193	24649991	7149519074	40.11	97.46	92.37	77.57	4.96	0.642016	0.345063	0.0129207
65-194	23483468	6783888882	40.44	97.62	92.75	72.9	4.94	0.63665	0.34063	0.0227199
65-196	26485035	7659039755	40.44	97.58	92.68	75.66	5.31	0.631128	0.349093	0.0197785
65-197	41842573	12133508057	40.43	97.64	92.82	83.14	8.24	0.659367	0.320225	0.0204078
65-2	25346668	7292914943	39.6	98.13	93.82	76.76	4.98	0.613645	0.363701	0.0226541
65-20	27153202	7836395911	39.44	98.19	93.96	78.79	5.48	0.653402	0.32853	0.0180679
65-203	20450498	5936582248	39.8	97.61	92.74	74.8	4.33	0.654978	0.3277	0.0173226
65-204	19945901	5792360445	39.81	97.14	91.36	70.62	4.41	0.627529	0.352368	0.0201025
65-205	19748501	5739984975	39.93	97.41	92.27	74.4	4.19	0.647092	0.333146	0.0197621
65-206	26659442	7675279646	39.84	97.48	92.41	75.82	5.19	0.621811	0.352444	0.025745
65-207	19358265	5609347061	39.91	97.45	92.41	71.56	3.94	0.607683	0.355835	0.0364811
65-208	23748613	6892736904	39.72	97.58	92.68	77.07	4.74	0.658493	0.322014	0.0194927
65-210	30364396	8814048471	39.72	97.4	92.19	78.8	6.25	0.661543	0.319055	0.0194019
65-214	27982405	8055679654	40.05	97.63	92.8	76.63	5.62	0.638538	0.337716	0.0237468
65-217	23619615	6802316541	39.57	98.02	94.08	76.33	4.85	0.630313	0.351962	0.0177241
65-22	25555082	7448597919	39.48	98.02	93.44	80.43	5.37	0.68721	0.297158	0.0156318
65-220	24759529	7106720736	40.12	97.95	93.83	75.38	4.86	0.621988	0.338361	0.0396507
65-221	21590171	6232798938	39.51	98.1	94.23	75.96	4.71	0.65845	0.317983	0.0235678
65-225	23522755	6749224888	40.23	98.06	94.19	75.91	4.98	0.632989	0.348669	0.0183419
65-227	23905768	6847438394	40.59	97.9	93.71	73.16	5.01	0.606852	0.375889	0.0172586
65-230	22677580	6489641455	39.81	97.58	92.79	78.61	5.01	0.690209	0.296779	0.0130126
65-233	22059754	6354067950	40.48	98.18	94.4	71.99	4.65	0.622662	0.362473	0.0148644
65-234	24667469	7032722528	40.79	98.12	94.36	75.23	5.51	0.66266	0.323334	0.0140057
65-235	22159369	6383375124	40.46	98.05	94.05	72.2	4.8	0.63365	0.3487	0.0176501
65-237	21928814	6330496300	40.24	97.98	93.86	75.2	4.68	0.637557	0.346854	0.0155883
65-238	23198330	6630179739	39.74	97.83	93.68	75.79	4.52	0.593223	0.38157	0.0252075
65-239	20790559	5893239011	39.07	98.13	94.31	74.97	4.34	0.62955	0.358787	0.0116631
65-240	22037872	6354095096	40.48	98.2	94.48	72.54	4.57	0.621521	0.361748	0.0167314
65-241	22889163	6589631317	40.62	98.11	94.26	74.32	4.83	0.643478	0.338472	0.0180497
65-242	17747099	5114150715	41.25	98.1	94.14	68.39	3.98	0.630256	0.349155	0.0205889
65-245	20030946	5734224906	39.82	97.98	93.87	73.3	4.08	0.617678	0.342886	0.0394363
65-249	18054029	5263449386	40.48	98.01	93.54	71.11	4.03	0.664012	0.320064	0.0159239
65-25	18003530	5216264397	40.06	97.99	93.41	73.03	4.08	0.659826	0.32376	0.0164137
65-250	17209826	5032216578	39.53	97.75	92.89	74.23	3.62	0.661889	0.321243	0.0168677
65-251	17720222	5165470546	39.83	97.36	92.01	76.06	3.89	0.685911	0.299185	0.0149041
65-252	20100646	5866079626	39.09	97.78	92.99	77	4.04	0.659985	0.321489	0.0185267
65-254	19844683	5751609724	38.82	97.39	92.01	76.29	4.04	0.639122	0.346241	0.0146367
65-255	17594565	5148441939	40.06	97.66	92.67	72.92	3.69	0.654621	0.328115	0.0172645
65-256	18323802	5349510872	39.57	97.93	93.34	72.07	3.74	0.630377	0.355349	0.0142738
65-259	22750519	6613159282	39.32	97.99	93.46	76.43	4.67	0.662316	0.321641	0.0160436
65-260	15424581	4518835224	39.16	97.68	92.65	72.75	3.6	0.683158	0.301595	0.0152471
65-261	19358163	5662465034	39.27	97.73	92.86	76.85	4.22	0.67876	0.305453	0.0157872
65-262	17209806	5031902181	38.84	97.92	93.32	72.79	3.64	0.645709	0.331838	0.0224533
65-263	20804584	6083399158	39.79	97.8	93.02	76.35	4.22	0.67143	0.314287	0.0142827
65-264	17245105	5008212538	39.82	97.73	92.9	74.1	3.86	0.675867	0.303766	0.0203664
65-265	16304076	4732263100	40.62	97.67	92.8	69.57	3.6	0.614297	0.357334	0.0283685
65-266	21896795	6379535676	40.27	97.78	93.01	77.28	4.36	0.654264	0.323893	0.0218429
65-267	21801795	6334389800	39.2	97.94	93.33	77.49	4.32	0.648643	0.33532	0.0160374
65-268	17178181	5009697638	39.5	97.79	93.04	73.8	3.79	0.668269	0.315248	0.016483
65-27	19776911	5720027131	39.92	98.17	93.9	74.96	4.26	0.654639	0.325593	0.0197674
65-270	17216249	5013542517	39.46	97.98	93.48	71.82	3.64	0.640585	0.336919	0.0224961
65-271	19190058	5593918743	40.02	97.89	93.28	74.11	3.9	0.657341	0.318012	0.0246475
65-272	19167165	5605716493	39.55	97.8	93.02	76.27	3.99	0.660255	0.325314	0.0144311
65-274	16632621	4824028677	39.68	97.99	93.5	71.73	3.67	0.677057	0.305407	0.0175363
65-275	20038903	5833828216	39.95	97.84	93	73.69	4.12	0.656408	0.327865	0.0157273
65-278	22497603	6547071087	39.86	98.01	93.54	76.8	4.42	0.665413	0.32076	0.0138271
65-279	18811987	5478750179	39.64	98.06	93.69	74.1	3.78	0.649744	0.33462	0.0156359
65-28	20668840	5989718798	39.98	98.13	93.77	75.67	4.31	0.646707	0.336819	0.0164735
65-281	19790958	5784001439	39.43	97.81	93.09	75.59	4.11	0.64075	0.341872	0.0173774
65-283	17842148	5167833011	39.66	97.93	93.35	73.76	4.11	0.686923	0.294381	0.0186951
65-286	18072876	5246370019	38.38	98.01	93.52	75.37	3.82	0.680428	0.305279	0.0142936
65-287	33510799	9587947289	39.74	98.25	94.16	79.04	5.95	0.638055	0.346182	0.0157624
65-288	28660782	8378996916	40.27	98.05	93.63	77.23	4.43	0.620258	0.336524	0.0432183
65-29	23402602	6731589544	39.74	98.2	93.99	76.58	5.04	0.669854	0.307974	0.0221716
65-290	27084573	7934745634	40.61	98.32	94.27	75.27	4.56	0.637726	0.335193	0.0270814
65-293	31145965	9085485139	40.08	98.34	94.32	79.38	5.31	0.660263	0.316083	0.0236533
65-294	26229519	7682534737	39.52	98.36	94.33	75.82	4.56	0.650829	0.330181	0.0189901
65-295	28649406	8419574902	40.57	98.07	93.48	78.74	4.7	0.643823	0.338653	0.017524
65-296	32535626	9506278129	39.99	98.34	94.3	78.24	5.4	0.646582	0.326304	0.0271144
65-297	27141029	7906870969	39.74	98.4	94.44	75.4	4.64	0.634922	0.346238	0.0188404
65-299	23025147	6710070061	40.13	98.25	94.08	73.1	4.01	0.630936	0.34445	0.0246136
65-30	21836882	6273848485	39.53	98.28	94.21	75.87	4.72	0.661305	0.317182	0.0215127
65-301	19962405	5815219449	39.75	98.29	94.17	71.25	3.66	0.648545	0.32375	0.0277049
65-302	22233033	6480607413	39.73	98.34	94.3	73.3	3.79	0.631929	0.344393	0.0236787
65-303	24864602	7299108966	40.02	98.17	93.77	77.03	4.32	0.659774	0.319752	0.0204745
65-306	20306106	5927697421	39.54	98.32	94.24	73.37	3.82	0.673556	0.294953	0.0314915
65-308	20864478	6111493638	39.59	98.22	93.92	75.15	3.71	0.660223	0.307094	0.0326831
65-31	21309262	6168534643	39.14	98.15	93.87	76.87	4.4	0.640877	0.335343	0.0237792
65-310	24829913	7292710689	39.95	98.04	93.51	75.32	4.25	0.651615	0.330116	0.0182683
65-311	23030363	6685752959	39.71	98.34	94.32	73.51	3.92	0.624118	0.341591	0.0342911
65-315	21340900	6230820367	39.33	98.17	93.86	73.81	3.86	0.663453	0.310041	0.0265059
65-318	26476508	7699293214	39.04	98.43	94.51	76.44	4.43	0.634949	0.346846	0.0182049
65-320	22293551	6501149498	39.98	98.02	93.58	75.09	4.16	0.64537	0.334911	0.0197194
65-321	19697373	5742141475	40.24	97.93	93.33	71.91	3.84	0.63336	0.330866	0.0357739
65-33	20658865	5997718409	39.12	98.2	93.97	77.37	4.31	0.651085	0.330236	0.0186788
65-36	25737304	7462909318	39.03	98.13	93.77	79.61	5.34	0.664366	0.315442	0.0201916
65-37	20147221	5786083972	39.3	98.26	94.16	76.93	4.26	0.685906	0.295644	0.0184493
65-40	19412684	5593323429	39.79	98.24	94.11	73.93	4.13	0.640252	0.335966	0.0237825
65-41	19091674	5503210785	39.64	98.21	94.04	73.48	4.2	0.661354	0.307789	0.0308571
65-42	35025809	10074205717	40	98.34	94.36	80.94	7.09	0.649679	0.331931	0.0183903
65-43	19900952	5786032941	40.35	98.16	93.94	73.04	4.18	0.641963	0.334559	0.0234783
65-44	20174004	5852207233	40.12	97.71	92.56	75.16	4.42	0.66635	0.314093	0.0195568
65-45	20830740	6013263954	39.64	98.12	93.84	75.51	4.39	0.661358	0.311715	0.0269275
65-48	23308954	6638609622	39.99	98.2	93.97	76.03	4.91	0.665484	0.31836	0.0161564
65-49	25644533	7218385952	38.51	98.35	94.39	76.02	5.06	0.621124	0.36746	0.0114157
65-55	32845898	9382545251	39.71	98.32	94.33	80.56	6.42	0.670606	0.310768	0.0186253
65-56	35501922	10224653900	40.52	98.11	93.75	81.6	7.11	0.658362	0.323432	0.0182056
65-57	33838266	9698465532	40.14	98.28	94.22	77.95	6.93	0.652647	0.325073	0.0222795
65-58	28290178	8103266640	39.47	98.26	94.16	78.11	5.84	0.666392	0.316658	0.0169495
65-59	27076799	7847455488	39.93	98.14	93.82	78.5	5.57	0.660539	0.318321	0.0211406
65-60	25710425	7406580685	39.67	98.28	94.19	77.49	5.34	0.647073	0.331363	0.021564
65-61	37130983	10737842497	40.06	98.26	94.15	80.28	7.35	0.652239	0.325886	0.0218748
65-62	27842597	8004725165	40.27	97.98	93.36	78.6	5.84	0.658242	0.323341	0.0184166
65-63	22565838	6543472424	40.05	97.32	91.59	75.24	4.74	0.632419	0.345891	0.0216894
65-64	24228321	6904351946	40.12	98.36	94.44	75.71	4.99	0.643767	0.337898	0.018335
65-65	28655917	8260282213	40.31	98.25	94.13	78.4	5.78	0.646828	0.332359	0.0208121
65-66	21721123	6303044597	40.55	98.22	94.05	73.33	4.77	0.648749	0.329359	0.0218926
65-68	18223098	5251232746	40.69	97.9	93.3	70.11	3.94	0.617519	0.342943	0.0395387
65-7	23428569	6726589537	39.85	98.24	94.09	77.37	4.87	0.652472	0.331324	0.0162042
65-70	32021419	9198109879	40.08	98.24	94.07	80.58	6.26	0.647451	0.338299	0.0142506
65-71	21488282	6231798712	41.2	98.1	93.75	72.62	4.6	0.629184	0.345832	0.0249838
65-72	27028973	7712697509	40.04	98.32	94.3	75.33	5.49	0.647564	0.33122	0.021216
65-73	26228504	7541219292	39.86	98.29	94.22	77.52	5.21	0.642371	0.338688	0.018941
65-75	21326551	6166072001	40.91	98.19	94	74.56	4.53	0.643769	0.330387	0.0258437
65-77	30349642	8665001843	40.34	97.53	92.52	78.03	5.78	0.648803	0.333273	0.0179242
65-81	22917685	6681285641	40.04	98.1	93.78	75.49	4.46	0.670275	0.30737	0.0223553
65-82	29137904	8542580689	38.89	97.29	91.91	81.13	5.62	0.675954	0.297238	0.0268082
65-84	29067099	8465369633	38.75	97.34	92.09	79.55	5.81	0.688056	0.29111	0.0208341
65-85	30036025	8791672850	38.76	97.16	91.63	81.79	5.78	0.688077	0.286309	0.0256133
65-89	27043091	7882526744	37.37	97.13	91.51	80.1	5.3	0.680104	0.304616	0.0152795
65-9	26418707	7570929506	39.68	98.13	93.78	78.92	5.51	0.662865	0.315461	0.0216745
65-90	23851730	6978437156	38.37	97.24	91.82	78.67	4.76	0.69131	0.28483	0.02386
65-91	29705608	8638953824	37.49	97.49	92.41	81.17	5.64	0.681125	0.303112	0.0157628
65-92	25836632	7536910805	38.09	97.38	92.17	79.69	4.95	0.660205	0.316413	0.0233821
65-96	27694135	8110764805	38.34	97.39	92.11	80.65	5.62	0.673344	0.298855	0.0278007
65-97	33998673	9944569217	39.36	97.32	91.97	82.13	6.42	0.664461	0.315173	0.0203659
6502	16487430	4839554315	40.14	98.16	93.83	67.55	3.16	0.651016	0.321437	0.0275464
6503	22405037	6564926043	39.86	97.6	92.1	72.9	4.03	0.647998	0.332226	0.0197762
6504	23141133	6785578422	39.53	98.31	94.2	74.58	3.98	0.63961	0.341374	0.0190159
6506	20998723	6155314808	39.66	98.07	93.55	74.73	3.92	0.679749	0.2879	0.0323501

## Sheet: Table S2
Table S2. Seed color values of parents and F2 plants
SampleID	R	G	B	l	a	b	yellow(1) or no yellow(0)
ZS11	42.9513	40.0579	39.9017	16.5967	1.05667	1	0
HAZ	151.236	113.04	117.117	35	10.3567	29.2367	1
65-001	90.2773	68.4407	71.9018	19.72	6.69	9.09	1
65-002	77.6544	60.2742	63.4128	18.63	5.25	4.77667	1
65-007	91.1421	69.6072	73.0699	22.9033	5.11	7.05	1
65-009	95.4186	69.6804	73.592	24.7267	6.83333	10.48	1
65-010	107.214	75.8878	80.4116	24.81	8.83333	17.69	1
65-011	91.908	68.0878	71.4276	21.99	7.18333	14.54	1
65-015	56.3729	46.8542	48.6562	17.8933	2.81	0.88	0
65-017	127.527	93.3012	97.757	29.3933	8.69	20.6867	1
65-019	60.3545	42.3764	46.6554	15.6933	4.94333	2.44667	0
65-020	85.5625	61.9937	65.6424	21.18	7.16	10.5567	1
65-021	108.415	79.0377	83.3407	25.66	7.78667	14.9433	1
65-022	59.5838	53.5034	53.9784	19.7733	1.46333	1.55333	0
65-025	80.2419	56.1521	60.4462	22.4967	5.69	7.96	1
65-027	50.3609	42.3039	43.8012	15.6733	1.9	0.35	0
65-028	62.2918	45.2297	49.2134	17.1333	4.27	1.83667	0
65-029	103.66	72.5018	77.617	24.45	8.14667	15.0967	1
65-030	100.882	76.3387	78.9634	25.83	5.77667	11.8733	1
65-031	81.5187	59.2743	62.9146	21.57	5.38	7.08667	1
65-033	81.4966	57.17	61.7942	20.9267	6.66333	9.42333	1
65-036	85.7456	61.3622	65.2789	19.23	6.57667	8.27667	1
65-037	49.0293	40.911	42.317	14.41	2.11	0.853333	0
65-040	46.7202	39.6006	40.8396	12.91	1.41	0.76	0
65-041	49.3761	45.9142	46.0053	14.3533	1.08333	0.853333	0
65-042	90.2684	63.0151	68.0128	20.5633	6.92	8.60667	1
65-043	105.137	78.8394	81.807	25.4367	7.14333	14.5467	1
65-044	85.652	62.1926	65.9162	20.8367	5.65	8.85667	1
65-045	46.2475	41.8461	42.2167	14.26	0.833333	0.426667	0
65-048	82.6609	61.0375	64.19	19.0833	6.64667	10.4533	1
65-049	111.348	81.623	85.3545	24.25	7.87333	16.1933	1
65-055	101.555	73.422	77.3502	22.43	6.85667	10.7467	1
65-056	116.934	83.978	88.4219	25.95	8.14333	16.49	1
65-057	85.2871	63.2001	66.2671	18.81	5.11333	6.94667	1
65-058	100.096	69.9927	74.7299	21.0367	7.31667	9.72667	1
65-059	108.204	79.8315	83.1727	25.8633	7.32	15.0567	1
65-060	51.3374	44.6924	45.514	17.8967	1.71	2.01	0
65-061	92.7493	71.2934	73.6584	22.4267	5.48333	10.6267	1
65-062	92.5357	67.4804	71.1756	22.5467	6.89333	13.3967	1
65-063	92.0872	67.0057	71.2027	23.2333	6.48333	10.6967	1
65-064	72.2393	53.2578	56.708	19.6433	5.02333	5.75667	1
65-065	88.8985	60.4429	65.8371	20.57	7.98333	10	1
65-066	94.1988	66.2147	70.5212	22.15	7.92667	11.64	1
65-068	48.9792	44.8983	45.1311	15.6033	1.32	1.01	0
65-070	92.5751	66.0306	70.2293	19.7933	6.52667	8.87	1
65-071	77.7041	56.1627	60.2503	20	4.58667	4.66667	1
65-072	86.8603	61.1698	65.55	21.34	6.35	9.97	1
65-073	45.496	41.695	41.8817	13.7633	1.06333	0.546667	0
65-075	86.7065	64.77	67.7614	20.47	6.12667	11.72	1
65-077	92.5268	65.6964	69.9342	22.2933	7.03667	11.1133	1
65-081	49.2852	43.2213	44.0281	14.8667	1.42333	0.633333	0
65-082	46.2405	43.7133	43.5491	14.3333	1.07	0.216667	0
65-084	90.7642	65.0197	69.3853	19.9233	7.72333	11.0867	1
65-085	110.657	78.1668	83.3836	26.29	8.15	14.74	1
65-089	72.6602	53.6232	57.1514	17.85	5.64	6.81667	1
65-090	77.3493	56.139	60.1781	19.25	5.91667	6.27	1
65-091	88.0795	64.8703	68.1874	21.1933	6.26	10.92	1
65-092	59.5938	51.8462	52.9263	14.8033	2.37	0.72	0
65-096	47.5138	41.5528	42.3193	15.7067	1.97333	0.496667	0
65-097	93.6668	69.3459	72.7245	23.1767	6.11	12.29	1
65-100	93.2733	67.2094	71.2359	20.5933	7.30667	12.11	1
65-101	73.9593	53.668	57.6304	17.17	5.06333	4.97333	1
65-103	91.0125	72.3173	73.8765	22.64	5.35667	13.0333	1
65-105	67.9696	46.3815	51.3425	14.6133	6.30667	4.30667	0
65-108	87.5818	64.4943	68.2339	19.8867	6.12667	8.22333	1
65-109	86.9519	64.1875	67.4977	19.6	6.70667	11.35	1
65-110	92.3763	68.2196	71.4213	21.75	6.18	8.77333	1
65-111	138.678	103.247	107.291	29.79	9.11	22.44	1
65-114	114.932	83.1196	87.4794	26.3767	7.98333	15.43	1
65-117	98.4415	70.6255	74.9322	22.21	7.14667	12.68	1
65-118	81.578	58.6437	62.5111	20.5833	6	9.17667	1
65-120	95.0944	66.7194	71.3826	19.73	7.62667	11.57	1
65-121	46.681	43.9006	43.6369	12.5567	1.14	0.99	0
65-123	69.3492	52.2336	55.323	17.4633	4.16667	3.25667	1
65-124	80.992	59.9286	63.4119	19.2533	4.19333	4.78	1
65-125	93.4	66.6845	70.8225	20.27	5.98	6.44667	1
65-126	97.9017	73.126	76.3102	21.8667	6.14333	10.6533	1
65-127	65.8481	47.2891	50.9741	17.5533	6.46	8.11	1
65-128	67.7551	49.1502	52.8029	18.8733	3.73667	2.39667	1
65-130	106.963	79.1385	82.96	24.5333	7.86667	16.0267	1
65-131	95.8209	67.2614	72.3628	21.2567	7.73333	10.6467	1
65-135	104.282	78.7139	81.8564	24.3833	6.00333	12.0133	1
65-137	101.608	79.7937	81.9835	24.87	5.89333	14.0633	1
65-141	108.494	84.0398	85.8768	26.03	6.37667	17.1833	1
65-142	103.291	76.8687	80.3244	22.35	7.01	13.4833	1
65-143	48.604	45.3417	45.181	16.09	1.31333	1.53667	0
65-144	100.525	76.6547	79.3502	23.5933	6.64667	15.0767	1
65-145	57.1853	46.0999	48.0799	15.97	2.88	2.20667	0
65-146	49.82	42.3546	43.5649	14.47	2.32	1.02	0
65-147	80.245	63.0477	65.2966	19.2867	5.34333	8.37	1
65-150	98.4235	75.5832	77.7005	23.8433	6.85333	17.42	1
65-151	57.7671	44.8255	47.3611	15.27	3.34	2.69667	0
65-152	91.5174	67.1869	70.5781	21.6967	6.47333	11.4367	1
65-153	97.5045	76.5346	78.1616	21.7033	5.44667	14.4633	1
65-154	43.5417	41.8281	41.2603	13.09	1.14333	0.936667	0
65-157	95.6944	68.9624	73.3727	20.2333	7.12667	9.53333	1
65-159	85.5315	61.2426	65.5895	18.41	6.73667	8.81667	1
65-160	87.3576	64.3563	67.9376	21.7667	6.65333	12.4633	1
65-161	94.1546	66.4543	71.2142	19.98	7.48667	11.2267	1
65-162	82.6793	59.9026	63.6081	18.4	6.47667	10.1433	1
65-164	77.872	57.1428	60.7194	18.0267	6.05333	8.99333	1
65-167	43.7821	40.8869	40.8293	14.1767	1.03667	0.486667	0
65-170	58.427	42.6771	46.1693	15.03	4.42333	3.09	0
65-171	72.9176	52.3981	56.308	17.12	6.17	6.49667	1
65-172	49.5973	45.9687	46.0067	16.0133	1.25333	0.866667	0
65-173	46.2807	43.5314	43.4169	13.9333	1.37333	0.61	0
65-174	74.8692	56.7356	59.6348	18.2733	5.95333	8.79667	1
65-175	62.3757	45.6626	49.5526	17.44	3.53667	2.27	0
65-176	53.1391	42.7789	44.8844	13.8167	3.49333	2.01667	0
65-178	102.132	75.8742	78.9378	21.1633	5.79333	14.8067	1
65-179	48.4667	44.0291	44.3703	12.6267	1.76333	1.11333	0
65-180	59.344	45.7636	48.6537	15.1033	3.61	2.64	0
65-181	108.632	85.6078	87.0652	24.37	5.88	18.46	1
65-184	94.3032	66.9042	71.4044	19.1633	6.48667	9.99	1
65-185	48.3215	41.1999	42.327	13.4	2.33333	1.61667	0
65-186	46.9429	39.4593	40.7232	12.6133	2.55333	1.44333	0
65-188	68.2306	49.4105	52.8577	14.5	5.63333	5.65	1
65-189	78.6398	56.2581	60.2758	17.58	5.80667	7.33667	1
65-191	89.0562	63.3098	67.5453	21.3	6.44333	11.4833	1
65-193	55.2305	41.3912	44.3004	12.7633	3.66333	2.36667	0
65-194	131.064	94.0558	98.3347	27.3333	10.15	20.5433	1
65-196	93.1173	69.0844	72.2918	21.99	7.28667	15.5033	1
65-197	64.8811	50.1675	52.5732	18.0533	6.04667	15.5033	1
65-203	45.2111	41.4278	41.6135	13.71	1.27667	0.396667	0
65-204	45.7132	42.1196	42.2529	14.11	1.59	0.996667	0
65-205	92.5154	67.8052	71.6629	21.0167	5.82333	8.50667	1
65-206	51.615	42.3721	43.8851	12.53	3.15667	2.59	0
65-207	48.6023	42.3918	43.1766	13.3933	1.97333	1.35667	0
65-208	80.5313	58.989	62.1841	17.65	5.9	8.96333	1
65-210	86.9958	63.2722	66.9953	19.5	5.49333	10.1733	1
65-214	49.1281	44.6174	44.933	13.2133	1.55333	1.39	0
65-217	80.0719	56.8234	61.2296	17.8333	6.18333	6.53667	1
65-220	87.9001	66.4225	69.0969	20.2767	6.75	11.57	1
65-221	94.8313	72.0359	74.7566	22.4333	6.25333	13.5933	1
65-225	51.704	47.8782	47.8878	13.6233	1.29333	2.02667	0
65-227	122.116	88.8115	92.7029	24.6033	8.77667	20.5	1
65-230	48.0755	42.9799	43.3595	13.1367	1.88667	1.78	0
65-233	53.527	44.1414	45.8113	15.56	2.80333	1.63667	0
65-234	77.7475	54.4973	58.5394	16.45	6.04667	8.23333	1
65-235	100.608	77.4363	79.9248	22.6267	6.48333	15.5767	1
65-237	48.8002	44.4959	44.6366	15.04	1.03	1.05	0
65-238	66.8421	47.7871	52.0467	11.5867	5.01667	3.98	0
65-239	108.812	81.918	84.465	20.04	6.44	14.9467	1
65-240	88.5321	65.1858	68.8017	15.1667	5.82667	11.1467	1
65-241	46.939	39.2434	40.6157	9.65667	1.61333	1.26667	0
65-242	52.9065	41.5445	43.8371	9.34667	3.06667	1.93	0
65-245	89.4893	63.2033	67.7646	24.6533	8.21	12.55	1
65-249	75.2589	55.4837	58.757	22.71	6.16	8.17333	1
65-250	88.329	62.1629	66.9248	22.9567	8.29667	11.08	1
65-251	61.3696	47.6592	50.5714	18.7433	3.86333	2.18333	0
65-252	50.3656	43.9506	44.7352	16.3667	1.67	0.966667	0
65-254	91.7845	64.4114	69.2128	24.3867	8.22333	14.01	1
65-255	78.9902	58.7845	62.1003	24.08	5.59667	9.14667	1
65-256	46.8364	41.3517	42.0069	16.76	1.67667	0.53	0
65-259	96.0757	67.5081	72.3641	22.6567	7.52	11.7533	1
65-260	74.7307	52.5494	56.7894	19.3567	6.12	6.72333	1
65-261	53.627	40.3694	43.2674	14.5833	4.60333	2.51667	0
65-262	84.9692	59.7831	64.188	21.0533	7.38	10.1567	1
65-263	48.1436	40.6626	41.9232	15.1967	1.83	0.79	0
65-264	74.1014	55.1214	58.3349	21.3267	5.40333	7.38333	1
65-265	50.8575	41.327	43.1446	18.56	2.19	0.86	0
65-266	86.8162	63.2562	67.0479	23.7	5.86333	9.04667	1
65-267	61.467	45.6568	48.6187	18.9	5.5	6.29	1
65-268	77.8024	52.4756	57.621	21.1167	7.94333	8.91333	1
65-270	87.4931	65.1958	68.5399	26.94	6.61333	12.1067	1
65-271	100.747	73.5842	77.011	25.0233	8.00667	17.5133	1
65-272	109.715	76.9262	81.734	26.74	9.78	19.1467	1
65-274	50.3751	42.5961	43.7008	14.8667	2.62667	1.81	0
65-275	80.7778	60.288	63.6916	22.69	5.18333	6.45	1
65-278	96.5425	72.681	75.3106	25.6233	6.84333	13.57	1
65-279	47.9511	41.6357	42.5177	16.99	1.47	0.843333	0
65-281	89.6036	63.7756	67.975	21.82	7.49667	9.78333	1
65-283	48.7519	41.7521	42.7853	16.1367	2.34333	1.64667	0
65-286	50.0235	42.4639	43.7461	16.2867	1.83333	1.09667	0
65-287	90.5908	62.2734	67.585	19.5367	6.95333	7.85667	1
65-288	109.335	80.2049	84.2735	27.79	7.96667	17.6267	1
65-290	52.479	46.3216	47.0011	18.6433	1.52333	0.816667	0
65-293	80.5904	57.6693	61.8908	20.2367	6.27667	6.06667	1
65-294	71.4001	54.7001	57.597	18.4233	5.79667	7.09333	1
65-295	83.7767	59.9428	64.0934	21.78	7.08	9.34	1
65-296	103.916	72.2356	77.5026	24.2467	8.89333	14.5967	1
65-297	62.9966	41.3652	46.5479	17.57	6.25667	3.34667	0
65-299	78.0314	56.6781	60.5541	22.0933	7.21	9.82	1
65-301	46.5089	40.0486	40.97	16.8333	2.06667	0.83	0
65-302	73.6903	55.8416	59.0326	20.5533	5.08	3.71667	1
65-303	47.8364	41.5109	42.3477	17.96	1.77667	1.16667	0
65-306	41.9933	42.1891	41.1126	17.37	0.6	0.546667	0
65-308	74.0725	54.7782	58.3605	18.1967	5.54667	5.64667	1
65-310	46.8697	43.4367	43.4816	16.71	1.09	0.653333	0
65-311	46.6895	41.3682	42.0244	15.2533	1.45	0.8	0
65-315	48.548	40.4394	41.6942	14.98	2.70667	1.57333	0
65-318	84.1487	60.1746	64.1457	21.7867	6.96	11.77	1
65-320	102.184	77.751	79.9882	27.4433	7.93333	17.74	1
65-321	83.6563	58.788	63.4591	21.2267	6.99667	10.48	1
65-322	109.194	79.5828	84.216	28.4333	7.99667	18.91	1
65-323	63.2869	46.2181	49.7271	17.6833	4.52667	3.85	0
65-324	118.032	90.6916	93.6555	29.75	6.98667	21.1067	1
65-326	104.347	75.4882	80.2683	27.4533	7.92667	14.3933	1
*two grades is used for visual scoring. "0"is for plants producing no yellow seeds and "1" is for plant producing yellow seeds

## Sheet: Table S3
Table S3. Correlation analysis between seed color values
	R	G	B	l	a	b
R	1***
G	0.98***	1***
B	0.99***	1***	1***
l	0.89***	0.89***	0.89***	1***
a	0.91***	0.82***	0.86***	0.79***	1***
b	0.95***	0.94***	0.95***	0.87***	0.89***	1***

## Sheet: Table S4
Table S4. Summary of RNA-seq data of ZS11 and HAZ at 15, 25, 35 daf
Sample ID	Clean Reads	Clean Data(bp)	GC(%)	Q20(%)	Q30(%)	Uniquely mapped(%)	Multiplely mapped(%)	Unmapped(%)
ZS11_15d_1	40059190	6000029190	0.98427	0.94946	0.46372	93.29	4.86	1.85
ZS11_15d_2	40003546	5962494088	0.98662	0.95728	0.46451	93.13	5.23	1.64
ZS11_15d_3	40050682	5993095950	0.98473	0.95118	0.46484	93.34	4.97	1.69
ZS11_25d_1	40006132	5986736256	0.98526	0.95289	0.46097	93.24	5.05	1.71
ZS11_25d_2	53634696	8024976394	0.98336	0.94927	0.46366	92.82	4.99	2.19
ZS11_25d_3	40024082	5992442364	0.98468	0.95099	0.46125	93.12	4.95	1.93
ZS11_35d_1	40006362	5990154338	0.98378	0.94782	0.46391	91.99	5.69	2.32
ZS11_35d_2	40034524	5993060792	0.98396	0.94877	0.46434	92.2	5.69	2.11
ZS11_35d_3	40037728	5993649918	0.98362	0.94732	0.46367	91.9	5.68	2.42
HAZ_15d_1	40051016	5997786738	0.98358	0.94725	0.46283	91.76	5.59	2.65
HAZ_15d_2	40041574	5994624286	0.98423	0.94941	0.46362	91.77	5.7	2.53
HAZ_15d_3	40013278	5991022828	0.98465	0.95061	0.46293	91.6	5.65	2.75
HAZ_25d_1	40055772	5998616878	0.98426	0.94946	0.46098	91.42	5.76	2.82
HAZ_25d_2	40052664	5996923708	0.98546	0.95332	0.46016	91.16	6.12	2.72
HAZ_25d_3	40047720	5996745502	0.98535	0.95307	0.45993	91.31	6.08	2.61
HAZ_35d_1	40065034	5997536222	0.98392	0.94841	0.46076	90.02	6.33	3.65
HAZ_35d_2	40040792	5994127410	0.98427	0.94936	0.46082	89.79	6.61	3.6
HAZ_35d_3	40021704	5990227450	0.9845	0.9503	0.46103	90.16	6.56	3.28

## Sheet: Table S5
Table S5. Flavonoid-related genes and their expression trends in HAZ
Ath gene id	ZS11 homologous gene id	Alias name	Position	Expressed or not	Up/Down-regulated at 15daf	Up/Down-regulated at 25daf	Up/Down-regulated at 35daf
General phenylpropane pathway genes
AT2G37040	BnaA04G0237600ZS	PAL1.A04	A04:22250913-22253844		Down	Down	Down
AT2G37040	BnaA05G0082000ZS	PAL1.A05	A05:4628632-4631756			Down	Up
AT2G37040	BnaC04G0094900ZS	PAL1.C04a	C04:8504420-8507575			Down	Up
AT2G37040	BnaC04G0553100ZS	PAL1.C04b	C04:66967369-66970301			Up
AT3G53260	BnaA04G0070500ZS	PAL2.A04	A04:5710282-5713056
AT3G53260	BnaA07G0183300ZS	PAL2.A07	A07:20511575-20514515		Up	Up	Up
AT3G53260	BnaA09G0494800ZS	PAL2.A09	A09:53578057-53580939
AT3G53260	BnaC04G0334600ZS	PAL2.C04a	C04:44964768-44965196	no
AT3G53260	BnaC04G0334700ZS	PAL2.C04b	C04:44965223-44967414
AT3G53260	BnaC04G0337700ZS	PAL2.C04c	C04:45405783-45408706
AT3G53260	BnaC06G0181900ZS	PAL2.C06	C06:28594833-28597972			Down	Down
AT3G53260	BnaC08G0333400ZS	PAL2.C08	C08:41212177-41215041
AT5G04230	BnaA02G0015500ZS	PAL3.A02	A02:1115893-1117100	no
AT5G04230	BnaA04G0136600ZS	PAL3.A04a	A04:15131311-15132746
AT5G04230	BnaA04G0136700ZS	PAL3.A04b	A04:15132770-15133769	no
AT5G04230	BnaC04G0426900ZS	PAL3.C04	C04:55215093-55216899	no
AT3G10340	BnaA05G0449800ZS	PAL4.A05	A05:41735070-41738906		Down	Down
AT3G10340	BnaC02G0015600ZS	PAL4.C02	C02:1206800-1207060	no
AT3G10340	BnaC05G0498400ZS	PAL4.C05	C05:53831053-53834883			Down
AT2G30490	BnaA03G0147300ZS	C4H.A03a	A03:7514650-7516943	no
AT2G30490	BnaA03G0147400ZS	C4H.A03b	A03:7517257-7519336		Up	Down
AT2G30490	BnaA04G0196700ZS	C4H.A04c	A04:19713498-19717500
AT2G30490	BnaA04G0196800ZS	C4H.A04d	A04:19724276-19726444			Down	Down
AT2G30490	BnaA05G0132000ZS	C4H.A05	A05:8023901-8026051			Down	Down
AT2G30490	BnaC03G0171600ZS	C4H.C03a	C03:9607388-9609549
AT2G30490	BnaC03G0171900ZS	C4H.C03b	C03:9616908-9618792			Down
AT2G30490	BnaC04G0174600ZS	C4H.C04c	C04:16196503-16198649			Down	Down
AT2G30490	BnaC04G0500400ZS	C4H.C04d	C04:62526110-62528722
AT2G30490	BnaC04G0500500ZS	C4H.C04e	C04:62533543-62535689			Down	Down
AT1G51680	BnaA05G0171400ZS	4CL1.A05	A05:11309485-11312577
AT1G51680	BnaC06G0113600ZS	4CL1.C06	C06:20340843-20343833		Up
AT3G21240	BnaA05G0345400ZS	4CL2.A05	A05:34857511-34860374			Down
AT3G21240	BnaC05G0371900ZS	4CL2.C05a	C05:41703740-41704370
AT3G21240	BnaC05G0372000ZS	4CL2.C05b	C05:41716088-41720514		Up		Up
AT1G65060	BnaA07G0281800ZS	4CL3.A07	A07:26205175-26210349			Down	Down
AT1G65060	BnaC06G0322800ZS	4CL3.C06	C06:42836455-42841648			Down	Down
AT3G21230	BnaA03G0366500ZS	4CL5.A03a	A03:19491653-19496374		Up	Up
AT3G21230	BnaA03G0366600ZS	4CL5.A03b	A03:19503314-19506471			Up
AT3G21230	BnaA05G0345500ZS	4CL5.A05a	A05:34881153-34888249		Up		Up
AT3G21230	BnaA05G0345800ZS	4CL5.A05b	A05:34910174-34917583			Down	Up
AT3G21230	BnaC03G0447200ZS	4CL5.C03a	C03:31323672-31328057
AT3G21230	BnaC03G0447300ZS	4CL5.C03b	C03:31339206-31340478		Up	Up
AT3G21230	BnaC05G0372100ZS	4CL5.C05a	C05:41724740-41724955	no
AT3G21230	BnaC05G0372300ZS	4CL5.C05b	C05:41750217-41760521
AT3G21230	BnaC05G0372600ZS	4CL5.C05c	C05:41849803-41854501
AT3G21230	BnaC05G0372800ZS	4CL5.C05d	C05:41863005-41863172	no
Flavonoid biosynthesis structure genes
AT5G13930	BnaA02G0051400ZS	TT4.A02a	A02:2833220-2834964			Down
AT5G13930	novel653	TT4.A02b	A02:32026544-32028012		Down
AT5G13930	novel888	TT4.A03	A03:2688523-2690266			Down	Down
AT5G13930	novel3536	TT4.A10	A10:22706971-22708511			Down	Down
AT5G13930	BnaC01G0059700ZS	TT4.C01	C01:3379631-3383876			Up	Up
AT5G13930	BnaC02G0059100ZS	TT4.C02a	C02:3654385-3656433		Down	Down	Down
AT5G13930	BnaC02G0468500ZS	TT4.C02b	C02:57445309-57445473	no
AT5G13930	novel4204	TT4.C02c	C02:59232634-59234194		Down
AT5G13930	novel4557	TT4.C03	C03:3333092-3334861			Down	Down
AT5G13930	novel7784	TT4.C09	C09:62190208-62191780			Down	Down
AT3G55120	BnaA03G0551500ZS	TT5.A03	A03:31335144-31336329
AT3G55120	BnaA07G0191700ZS	TT5.A07	A07:20943215-20944741			Down	Down
AT3G55120	BnaA09G0510300ZS	TT5.A09a	A09:54519933-54521570			Down	Down
AT3G55120	BnaA09G0510400ZS	TT5.A09b	A09:54524695-54528517
AT3G55120	BnaC06G0193800ZS	TT5.C06	C06:30099623-30101155			Down	Down
AT3G55120	BnaC07G0527900ZS	TT5.C07	C07:59613996-59615219				Down
AT3G55120	BnaC08G0351800ZS	TT5.C08a	C08:42532605-42534204			Down
AT3G55120	BnaC08G0351900ZS	TT5.C08b	C08:42537717-42539455			Down	Down
AT3G51240	BnaA03G0419600ZS	TT6.A03	A03:22790416-22791759	no
AT3G51240	BnaA04G0049500ZS	TT6.A04	A04:3521780-3523143
AT3G51240	BnaA09G0476900ZS	TT6.A09a	A09:52440228-52442001		Down	Down	Down
AT3G51240	BnaA09G0576300ZS	TT6.A09b	A09:58203616-58204671	no
AT3G51240	BnaC07G0392300ZS	TT6.C07	C07:51139486-51140875
AT3G51240	BnaC08G0314600ZS	TT6.C08a	C08:40024979-40026664		Up	Down	Down
AT3G51240	BnaC08G0427800ZS	TT6.C08b	C08:47275833-47276915
AT3G51240	Bnascaffold0027G0063600ZS			no
AT5G07990	BnaA10G0256900ZS	TT7.A10	A10:24445719-24448786				Down
AT5G07990	BnaC09G0570900ZS	TT7.C09	C09:65138880-65146861			Down	Down
AT5G08640	BnaA06G0169300ZS	FLS1.A06a	A06:10579797-10580893		Up	Down
AT5G08640	BnaA06G0287200ZS	FLS1.A06b	A06:38569852-38572446
AT5G08640	BnaA09G0085100ZS	FLS1.A09	A09:5001429-5004662		Down
AT5G08640	BnaA10G0251700ZS	FLS1.A10	A10:24251218-24252778		Up	Up	Down
AT5G08640	BnaC03G0540900ZS	FLS1.C03	C03:40678214-40680568		Down	Down	Down
AT5G08640	BnaC04G0508000ZS	FLS1.C04	C04:63347033-63349373	no
AT5G08640	BnaC08G0286600ZS	FLS1.C08	C08:37146921-37148017
AT5G08640	BnaC09G0079000ZS	FLS1.C09a	C09:5113258-5115236
AT5G08640	BnaC09G0565100ZS	FLS1.C09b	C09:64803000-64804790
AT5G63580	no
AT5G63590	BnaA02G0404600ZS	FLS3.A02	A02:34998979-35002576		Down	Down	Down
AT5G63590	BnaA06G0287300ZS	FLS3.A06	A06:38578216-38579465
AT5G63590	BnaC02G0537300ZS	FLS3.C02a	C02:63733305-63735035
AT5G63590	BnaC02G0537400ZS	FLS3.C02b	C02:63736374-63736541	no
AT5G63590	BnaC03G0540700ZS	FLS3.C03	C03:40646385-40648687
AT5G63590	BnaC09G0078900ZS	FLS3.C09	C09:5103394-5105343	no
AT5G63595	no
AT5G63600	no
AT5G43935	no
AT5G42800	BnaA09G0187400ZS	TT3.A09	A09:12644200-12645756			Down	Down
AT5G42800	BnaC02G0378400ZS	TT3.C02	C02:44607837-44609983
AT5G42800	BnaC09G0215200ZS	TT3.C09	C09:19302199-19303767			Down	Down
AT4G22880	BnaA01G0127300ZS	TT18.A01	A01:7425004-7426423			Down	Down
AT4G22880	BnaA03G0469300ZS	TT18.A03	A03:25788080-25789241			Down	Down
AT4G22880	BnaC01G0158400ZS	TT18.C01	C01:11311839-11313206			Down	Down
AT4G22880	BnaC07G0445600ZS	TT18.C07	C07:54843995-54845159		Up
AT1G61720	BnaA01G0282200ZS	BAN.A01	A01:26297799-26299254		Down	Down	Down
AT1G61720	BnaA03G0584100ZS	BAN.A03	A03:42582555-42583991			Down	Down
AT1G61720	BnaC01G0345900ZS	BAN.C01	C01:39491577-39493080			Down	Down
AT1G61720	BnaC04G0237700ZS	BAN.C04	C04:32745286-32746706			Down	Down
AT5G54060	BnaA06G0190700ZS	UGT79B1.A06	A06:12774658-12776064
AT5G54060	BnaA10G0103400ZS	UGT79B1.A10	A10:15591643-15593049	no
AT5G54060	BnaC04G0462100ZS	UGT79B1.C04a	C04:58881006-58891970	no
AT5G54060	BnaC04G0462200ZS	UGT79B1.C04b	C04:58919408-58920738
AT5G54060	BnaC09G0362400ZS	UGT79B1.C09	C09:46416455-46417861
AT4G14090	BnaA08G0082300ZS	UGT75C1.A08	A08:14539773-14541137
AT4G14090	BnaC08G0116200ZS	UGT75C1.C08	C08:21341606-21342979
AT5G17050	BnaA02G0067600ZS	UGT78D2.A02	A02:3517819-3519374		Up
AT5G17050	BnaC02G0077700ZS	UGT78D2.C02	C02:4776422-4778184
AT1G43620	BnaA10G0068800ZS	TT15.A10	A10:5605348-5608949
AT1G43620	BnaC06G0007700ZS	TT15.C06	C06:5483037-5487376
AT5G48100	BnaA02G0359200ZS	TT10.A02	A02:31789827-31794295				Down
AT5G48100	BnaA06G0366000ZS	TT10.A06	A06:43587078-43589374
AT5G48100	BnaC02G0482900ZS	TT10.C02	C02:58802538-58808092				Down
AT5G48100	BnaC07G0326600ZS	TT10.C07	C07:46603653-46604472
Flavonoid biosynthesis regulator genes
AT1G34790	BnaA09G0375600ZS	TT1.A09	A09:43480925-43482573
AT1G34790	BnaC06G0098600ZS	TT1.C06	C06:17603305-17605039			Down	Down
AT5G23260	BnaA02G0389900ZS	TT16.A02	A02:33968558-33970682				Down
AT5G23260	BnaA03G0402100ZS	TT16.A03	A03:21710992-21713158
AT5G23260	BnaA09G0073100ZS	TT16.A09	A09:4333564-4337562
AT5G23260	BnaC02G0521400ZS	TT16.C02	C02:62457597-62459525		Up		Down
AT5G23260	BnaC07G0373800ZS	TT16.C07	C07:49908624-49910821
AT5G23260	BnaC09G0063100ZS	TT16.C09	C09:4105246-4107237
AT5G35550	BnaA08G0077800ZS	TT2.A08	A08:14117381-14118327				Down
AT5G35550	BnaC08G0110000ZS	TT2.C08	C08:20378122-20379312				Down
AT2G37260	BnaA03G0178600ZS	TTG2.A03	A03:9186937-9188452
AT2G37260	BnaA05G0080500ZS	TTG2.A05a	A05:4544427-4545890
AT2G37260	BnaA05G0080900ZS	TTG2.A05b	A05:4558887-4560351
AT2G37260	BnaC03G0209300ZS	TTG2.C03	C03:12199830-12201349
AT2G37260	BnaC04G0093500ZS	TTG2.C04	C04:8408429-8409891		Down	Down	Down
AT2G47460	BnaA03G0227800ZS	MYB12.A03	A03:11772286-11775119			Down
AT2G47460	BnaA05G0004800ZS	MYB12.A05	A05:256876-259944		Down	Down
AT2G47460	BnaC03G0268000ZS	MYB12.C03	C03:16656874-16659791
AT2G47460	BnaC04G0005700ZS	MYB12.C04a	C04:766579-769687		Up
AT2G47460	BnaC04G0615400ZS	MYB12.C04b	C04:70971603-70972316
AT3G62610	no
AT5G49330	BnaA02G0366600ZS	MYB111.A02	A02:32231914-32232387	no
AT5G49330	BnaA06G0357300ZS	MYB111.A06	A06:43096666-43099758
AT5G49330	BnaA09G0051900ZS	MYB111.A09	A09:3159293-3161827
AT5G49330	BnaC02G0491800ZS	MYB111.C02	C02:59585828-59589573	no
AT5G49330	BnaC09G0038300ZS	MYB111.C09	C09:2433062-2436111
AT1G66370	no
AT1G66380	no
AT1G56650	BnaA02G0160600ZS	PAP1.A02	A02:9375716-9377422
AT1G56650	BnaA03G0376600ZS	PAP1.A03	A03:20129818-20131110
AT1G56650	BnaA07G0286900ZS	PAP1.A07	A07:26490486-26492097	no
AT1G56650	BnaC02G0205500ZS	PAP1.C02	C02:17499593-17501297
AT1G56650	BnaC03G0461400ZS	PAP1.C03	C03:32861866-32863411	no
AT1G56650	BnaC06G0328400ZS	PAP1.C06a	C06:43267294-43269258
AT1G56650	BnaC06G0328700ZS	PAP1.C06b	C06:43292228-43293817
AT1G63650	BnaA09G0134400ZS	EGL3.A09a	A09:8125278-8135253
AT1G63650	BnaA09G0148900ZS	EGL3.A09b	A09:9115901-9119912
AT1G63650	BnaC04G0438300ZS	EGL3.C04	C04:56273843-56274180	no
AT1G63650	BnaC07G0060400ZS	EGL3.C07a	C07:9893294-9893631	no
AT1G63650	BnaC07G0193400ZS	EGL3.C07b	C07:32724328-32724646	no
AT1G63650	BnaC08G0507300ZS	EGL3.C08	C08:52043203-52043541	no
AT1G63650	BnaC09G0142800ZS	EGL3.C09a	C09:10742084-10745315
AT1G63650	BnaC09G0162100ZS	EGL3.C09b	C09:12582979-12587809
AT1G66390	BnaA07G0287000ZS	PAP2.A07	A07:26522430-26524093	no
AT1G66390	BnaC06G0329100ZS	PAP2.C06	C06:43341435-43342846	no
AT4G09820	BnaA09G0260600ZS	TT8.A09	A09:19509438-19512987			Down	Down
AT4G09820	BnaC09G0307700ZS	TT8.C09a	C09:30676364-30676869	no
AT4G09820	BnaC09G0307800ZS	TT8.C09b	C09:30689408-30692152			Down	Down
AT5G41315	BnaA04G0124900ZS	GL3.A04	A04:14101559-14104595
AT5G41315	BnaC04G0412800ZS	GL3.C04	C04:53713301-53718719
AT5G24520	BnaA06G0329200ZS	TTG1.A06	A06:41302855-41304316
AT5G24520	BnaC02G0515200ZS	TTG1.C02	C02:61965402-61966319	no
AT5G24520	BnaC07G0364700ZS	TTG1.C07	C07:49251109-49252122
AT1G71030	BnaA02G0192400ZS	MYBL2.A02	A02:11913491-11915423	no
AT1G71030	BnaA07G0323000ZS	MYBL2.A07	A07:28783154-28784010
AT1G71030	BnaC02G0255900ZS	MYBL2.C02	C02:23958544-23959475
AT1G71030	BnaC06G0377700ZS	MYBL2.C06	C06:47538930-47539821			Down	Down
AT2G46410	BnaC03G0264100ZS	CPC.C03	C03:16339527-16340211
AT2G46410	BnaA04G0292300ZS	CPC.A04	A04:25184342-25185114				Down
AT2G46410	BnaC04G0610400ZS	CPC.C04b	C04:70622725-70623532		Up		Down
AT2G46410	BnaA05G0015200ZS	CPC.A05	A05:1014538-1017024			Down	Down
AT2G46410	BnaA03G0224700ZS	CPC.A03	A03:11639814-11640517			Down	Down
AT2G46410	BnaC04G0015600ZS	CPC.C04a	C04:1723341-1723983			Down	Down
AT5G67420	BnaA02G0416500ZS	LBD37.A02	A02:35697214-35698007
AT5G67420	BnaA07G0140200ZS	LBD37.A07	A07:17640342-17641205
AT5G67420	BnaA09G0094400ZS	LBD37.A09	A09:5487912-5488716	no
AT5G67420	BnaC02G0552400ZS	LBD37.C02	C02:64861209-64862053
AT5G67420	BnaC07G0203800ZS	LBD37.C07	C07:33995708-33996571
AT5G67420	BnaC09G0091600ZS	LBD37.C09	C09:6057266-6058076
AT3G49940	BnaA03G0414400ZS	LBD38.A03	A03:22432105-22432434
AT3G49940	BnaA09G0467700ZS	LBD38.A09	A09:51690730-51691567		Down
AT3G49940	BnaC01G0272100ZS	LBD38.C01	C01:22463374-22464153
AT3G49940	BnaC07G0386100ZS	LBD38.C07	C07:50722015-50722829			Down
AT3G49940	BnaC08G0301200ZS	LBD38.C08	C08:38693191-38694010
AT4G37540	no
AT4G37540	no
AT4G37540	no
AT4G38620	BnaA06G0451000ZS	MYB4.A06	A06:48568683-48569689			Down	Down
AT4G38620	BnaA08G0200500ZS	MYB4.A08	A08:22586996-22587999		Up	Down
AT4G38620	BnaC03G0669700ZS	MYB4.C03	C03:64718195-64719188				Down
AT4G38620	BnaC07G0548300ZS	MYB4.C07	C07:60792642-60793655			Down	Down
AT2G16720	BnaA03G0399200ZS	MYB7.A03	A03:21541490-21542452
AT2G16720	BnaC03G0497600ZS	MYB7.C03	C03:36314536-36324385			Down	Down
AT4G34990	BnaA01G0033400ZS	MYB32.A01	A01:1870689-1871835			Down
AT4G34990	BnaA03G0547300ZS	MYB32.A03	A03:30972951-30973832
AT4G34990	BnaC01G0038400ZS	MYB32.C01	C01:2144122-2145202			Down
AT4G34990	BnaC07G0523800ZS	MYB32.C07	C07:59404059-59404649				Up
AT2G42200	BnaC04G0031900ZS	SPL9.C04a	C04:3062410-3064363
AT2G42200	BnaC04G0586600ZS	SPL9.C04b	C04:69237368-69239471
AT2G42200	BnaA04G0269100ZS	SPL9.A04	A04:23983008-23985065
AT2G42200	BnaA05G0029400ZS	SPL9.A05	A05:1676852-1678834
AT4G09960	BnaA03G0253000ZS	STK.A03	A03:13244880-13261179
AT4G09960	BnaA09G0259800ZS	STK.A09	A09:19369578-19371994
AT4G09960	BnaC03G0300400ZS	STK.C03	C03:19698150-19710276				Up
AT4G09960	BnaC09G0305900ZS	STK.C09a	C09:30357354-30361327
AT4G09960	BnaC09G0306200ZS	STK.C09b	C09:30396428-30397828
AT4G09960	BnaC09G0306400ZS	STK.C09c	C09:30427278-30428386
Flavonoid biosynthesis transporter-encoding genes
AT5G17220	BnaA02G0068400ZS	TT19.A02	A02:3564549-3565356			Down	Down
AT5G17220	BnaA10G0196600ZS	TT19.A10	A10:21655009-21655807		Down	Down	Down
AT5G17220	BnaC02G0078600ZS	TT19.C02	C02:4821143-4821943			Down	Down
AT5G17220	BnaC09G0492500ZS	TT19.C09	C09:60267034-60267878			Down	Down
AT3G28430	BnaA07G0013100ZS	TT9.A07a	A07:1037671-1044462
AT3G28430	BnaA07G0139000ZS	TT9.A07b	A07:17564772-17570015
AT3G28430	BnaC07G0027600ZS	TT9.C07a	C07:4874436-4879671
AT3G28430	BnaC07G0202500ZS	TT9.C07b	C07:33774764-33779913
AT3G59030	BnaA07G0206700ZS	TT12.A07	A07:21903676-21906164			Down	Down
AT3G59030	BnaC06G0216900ZS	TT12.C06	C06:32954087-32956936			Down	Down
AT1G17260	BnaA08G0262700ZS	TT13.A08	A08:25712020-25716747		Down	Down	Down
AT1G17260	BnaC08G0239400ZS	TT13.C08	C08:33359910-33364842

## Sheet: Table S6
Table S6. Expression-level changes(-ΔΔCt) of DEGs in seed coats during seed development according to qRT-PCR assay
Gene description	Gene id	log2fc(Y/B)	-ΔΔCt					log2fc(Y/B)	-ΔΔCt					log2fc(Y/B)	-ddCt
		15 daf	15daf mean	15daf-R1	15daf-R2	15daf-R3	Standard Deviation	25 daf	25daf mean	25daf-R1	25daf-R2	25daf-R3	Standard Deviation	35 daf	35daf mean	35daf-R1	35daf-R2	35daf-R3	Standard Deviation
TT4.C03	novel4557	0.120568	-0.37831	-0.368451	-0.414651	-0.351827	0.0265784	-2.90771	-2.13424	-2.1062	-2.32262	-1.9739	0.176044	-2.24047	-1.50092	-1.52738	-1.64805	-1.32733	0.132264
TT3.A09	BnaA09G0187400ZS	0.0223915	-0.0984829	-0.131709	-0.0279351	-0.135805	0.0499128	-1.8957	-1.98666	-2.14667	-1.80398	-2.00932	0.172468	-1.56718	-0.986359	-0.866727	-0.907878	-1.18447	0.141091
TT3.C09	BnaC09G0215200ZS	-0.0204998	-0.468286	-0.371	-0.35379	-0.68007	0.149918	-1.46077	-2.32644	-2.47402	-2.37483	-2.13047	0.176815	-1.03795	-1.59371	-1.66245	-1.74795	-1.37071	0.161497
TT6.A09a	BnaA09G0476900ZS	-1.22026	0.210877	0.0260101	0.285521	0.3211	0.131525	-4.01785	-2.43312	-2.56724	-2.36829	-2.36382	0.116176	-3.09685	-1.3488	-1.31186	-1.39167	-1.34286	0.0328513
TT18.A01	BnaA01G0127300ZS	-0.531729	-0.136971	-0.071325	-0.124822	-0.214766	0.0591864	-1.91405	-1.5953	-1.62994	-1.65169	-1.50427	0.0795767	-2.14051	-2.03287	-2.18616	-2.0825	-1.82996	0.149594
TT18.A03	BnaA03G0469300ZS	0.200232	-0.381431	-0.583352	-0.256929	-0.304014	0.144067	-1.77966	-1.94324	-1.92028	-2.02399	-1.88544	0.0720725	-2.53688	-2.4461	-2.57707	-2.27546	-2.48577	0.126287
TT18.C01	BnaC01G0158400ZS	0.0778285	-0.330977	-0.30741	-0.387203	-0.298317	0.0399309	-1.69568	-2.04392	-1.9413	-1.94145	-2.24903	0.177624	-1.83879	-2.55553	-2.61464	-2.61767	-2.43427	0.0857481
BAN.A01	BnaA01G0282200ZS	-2.9708	-1.21749	-1.27196	-1.18926	-1.19124	0.0385282	-5.28601	-3.97955	-4.11868	-3.82053	-3.99945	0.150067	-5.11468	-2.3254	-2.41987	-2.28389	-2.27244	0.0669609
BAN.A03	BnaA03G0584100ZS	-0.509408	-0.950907	-1.0786	-1.08522	-0.688899	0.185288	-2.33628	-2.1224	-2.23023	-2.0145	-2.12247	0.107865	-2.56573	-2.84341	-2.98067	-2.96404	-2.5855	0.182491
BAN.C04	BnaC04G0237700ZS	-0.0906197	-0.670064	-0.682055	-0.569895	-0.758241	0.0773578	-2.45962	-2.0787	-2.31684	-2.03238	-1.88689	0.218685	-2.02373	-3.34541	-3.55185	-3.331	-3.1534	0.162989
TT10.A02	BnaA02G0359200ZS	﹣	﹣	﹣	﹣	﹣	﹣	0.109077	0.00196392	-0.0165114	-0.123328	0.145732	0.135478	-1.06531	-1.72408	-1.7281	-1.90005	-1.54409	0.145347
TT10.C02	BnaC02G0482900ZS	﹣	﹣	﹣	﹣	﹣	﹣	0.262127	0.709422	0.542879	0.856597	0.728791	0.157753	-1.31301	-2.00446	-2.10192	-1.92617	-1.9853	0.0730211
TT2.A08	BnaA08G0077800ZS	0.578402	0.339282	0.347997	0.318291	0.351557	0.0149136	0.583381	0.298461	0.529632	0.198985	0.166768	0.200846	-1.5758	-1.63516	-1.8055	-1.60322	-1.49676	0.128054
TT2.C08	BnaC08G0110000ZS	0.501514	0.473523	0.378328	0.431032	0.611208	0.0997077	-0.101502	0.211066	0.335832	0.0369224	0.260445	0.155452	-1.76967	-1.78257	-1.85286	-1.72836	-1.76648	0.0520839
TT8.A09	BnaA09G0260600ZS	-0.484278	0.111482	0.0432154	-0.0636661	0.354897	0.177565	-1.5001	-4.52208	-4.25322	-4.74013	-4.5729	0.247399	-1.81432	-1.133	-1.01881	-1.09847	-1.28174	0.110085
TT8.C09b	BnaC09G0307800ZS	-0.641927	-0.112993	-0.210209	-0.0484534	-0.0803182	0.0699616	-2.67598	-1.95493	-1.86037	-2.06596	-1.93846	0.103781	-1.83271	-1.71732	-1.86137	-1.55454	-1.73604	0.125959
TTG2.C04	BnaC04G0093500ZS	-1.18726	-0.57019	-0.559854	-0.430902	-0.719813	0.118174	-1.09017	-0.0859371	-0.0578719	0.0471825	-0.247122	0.149146	-1.20191	-0.720981	-0.976872	-0.626479	-0.559593	0.182991
BnaA02T0289300ZS	BnaA02G0289300ZS	1.53262	0.962232	0.809527	0.865098	1.21207	0.178114	2.24684	1.36014	1.27844	1.61738	1.18459	0.22767	1.12119	0.723253	0.572592	0.640394	0.956772	0.167427
BnaA10T0159400ZS	BnaA10G0159400ZS	2.90142	2.59195	2.59739	2.55326	2.62519	0.0296159	2.111	1.73716	1.46586	1.90161	1.84403	0.236714	0.0845459	0.867244	0.642751	1.03762	0.921358	0.165685
BnaC08T0196700ZS	BnaC08G0196700ZS	2.52506	2.50227	2.27744	2.54706	2.6823	0.168289	2.4626	2.5487	2.48719	2.49597	2.66294	0.0990328	2.55414	3.44497	3.21683	3.55498	3.56311	0.161358
DEG, differentially expressed gene; daf, days after flowering; Y/B,yellow seed coats/black seed coats; R1,R2,R3 indicate three biological replicates.

## Sheet: Table S7
Table S7. Expression trends and modules of DEGs at 25 and 35 daf within QTL intervals.
Gene id	Locus	Transcription factor	Molule	up-/down- regulated at 25 daf	log2fc at 25 daf	padj at 25daf	up-/down- regulated at 35 daf	log2fc at 35daf	padj at 35daf
BnaA09G0610400ZS	A09:60124830-60125563		turquoise				Down	-1.57205	0.00256077
BnaA09G0611000ZS	A09:60145164-60146317	MYB_related	turquoise				Down	-1.03703	0.0013244
BnaA09G0612100ZS	A09:60200685-60201833		lightcyan				Down	-1.94898	7.81139e-14
BnaA09G0612400ZS	A09:60211676-60214580		turquoise	Up	3.66108	0.00313871
BnaA09G0613100ZS	A09:60284017-60284647		turquoise	Down	-1.75175	6.74897e-08	Down	-1.64108	3.907e-07
BnaA09G0613500ZS	A09:60290075-60293320		greenyellow				Up	1.36126	1.89071e-06
BnaA09G0613700ZS	A09:60299079-60302369		green				Down	-1.46557	6.16695e-09
BnaA09G0614000ZS	A09:60314312-60318677		turquoise				Down	-3.07082	6.43173e-06
BnaA09G0614200ZS	A09:60321116-60321667		black	Up	6.64966	1.28997e-05
BnaA09G0614800ZS	A09:60347314-60347881		brown	Down	-4.82881	1.08568e-55	Down	-4.14517	5.4458e-43
BnaA09G0615800ZS	A09:60378162-60380838		darkgrey	Down	-2.78623	2.64e-52	Down	-3.7696	3.35227e-14
BnaA09G0616800ZS	A09:60447654-60451513	NF-YA	brown	Down	-8.75238	1.33278e-11	Down	-6.46259	2.27372e-08
BnaA09G0617700ZS	A09:60494467-60498420		blue				Up	1.37857	2.03455e-05
BnaA09G0620900ZS	A09:60689879-60690541		green				Down	-1.21689	0.0179687
BnaA09G0621000ZS	A09:60691073-60691693		blue	Up	1.03794	0.000626484
BnaA09G0621300ZS	A09:60717579-60726966		blue				Up	1.51616	5.05489e-08
BnaA09G0621500ZS	A09:60731969-60739529		blue				Up	1.23837	5.24127e-07
BnaA09G0622000ZS	A09:60782921-60783361		turquoise				Down	-1.13934	0.0424439
BnaA09G0622400ZS	A09:60808659-60812920		turquoise				Down	-1.91228	8.32102e-05
BnaA09G0622500ZS	A09:60813364-60815872		yellow	Down	-2.32949	0.00693719
BnaA09G0623200ZS	A09:60841414-60843772		brown	Up	2.39467	3.57316e-29	Up	2.36553	1.29987e-32
BnaA09G0625300ZS	A09:60915300-60921509		blue				Up	1.43731	2.40182e-05
BnaA09G0625900ZS	A09:60945220-60946296		yellow	Down	-2.86296	6.78104e-10	Down	-2.55319	0.00114537
BnaA09G0626600ZS	A09:60998810-61000420		brown				Down	-2.11247	0.000768611
BnaA09G0626800ZS	A09:61004164-61006662		brown	Up	1.91394	9.05929e-08	Up	2.23008	1.30774e-09
BnaA09G0627200ZS	A09:61016820-61017747		brown	Down	-1.77998	0.000128534	Down	-1.72131	0.00263742
BnaC03G0007800ZS	C03:360310-361448		brown	Down	-3.03931	6.20481e-05
BnaC03G0008200ZS	C03:388703-389687		turquoise				Down	-1.17294	0.0386632
BnaC03G0008500ZS	C03:405533-408172		brown	Up	1.98517	1.82765e-13	Up	1.08147	1.08458e-06
BnaC03G0009000ZS	C03:425339-428352		purple				Up	1.21497	0.043949
BnaC03G0009800ZS	C03:471784-472116		turquoise	Down	-1.27876	0.00623204
BnaC03G0010400ZS	C03:500586-502680		blue				Down	-1.26962	0.000545804
BnaC03G0010600ZS	C03:509268-511749		black	Up	5.82133	5.89326e-05
BnaC03G0010800ZS	C03:520345-520951		turquoise				Down	-1.36982	0.0110977
BnaC03G0013700ZS	C03:627983-630066		turquoise				Down	-1.04713	5.8826e-05
BnaC03G0014200ZS	C03:649674-651482		blue	Up	1.04877	6.97003e-05
BnaC03G0017100ZS	C03:802281-802823		purple	Down	-1.56139	0.0241063
BnaC03G0019300ZS	C03:932303-932704		brown	Down	-1.8697	0.000297262
BnaC03G0020700ZS	C03:1012607-1013408	MYB	turquoise	Down	-1.06288	5.01483e-05
BnaC03G0023500ZS	C03:1137082-1140185		turquoise	Up	1.77707	0.000540011
BnaC03G0024900ZS	C03:1209160-1212151		turquoise	Up	1.26533	0.0337511
BnaC03G0025200ZS	C03:1254833-1257482		blue				Up	1.93561	6.18283e-09
BnaC03G0025500ZS	C03:1263976-1266957		brown	Up	1.81152	4.80125e-08	Up	1.5147	1.73362e-08
BnaC03G0028600ZS	C03:1426012-1426524		green				Down	-1.40163	0.0206445
BnaC03G0028700ZS	C03:1428138-1428845		black	Up	4.75779	1.68266e-63
BnaC03G0028800ZS	C03:1429896-1430543		black	Up	6.5282	2.91712e-06
BnaC03G0032000ZS	C03:1624077-1625159		green				Down	-1.66011	0.00270363
BnaC03G0034400ZS	C03:1770552-1771288		tan				Down	-4.25589	0.0418481
BnaC03G0034500ZS	C03:1774162-1774920		purple				Down	-1.26814	0.00552016
BnaC03G0034600ZS	C03:1777339-1778182		blue				Up	7.94058	2.82188e-08
BnaC03G0034800ZS	C03:1785288-1786673		orange	Up	1.73816	0.0495035
BnaC03G0035000ZS	C03:1809080-1810677		tan				Down	-1.23925	0.0266613
BnaC03G0035800ZS	C03:1846369-1853687		blue				Up	1.39868	0.000155196
BnaC03G0037500ZS	C03:1920372-1923338	bHLH	blue				Up	1.0061	1.74209e-05
BnaC03G0042100ZS	C03:2126312-2127947	NAC	black	Up	1.46064	1.17108e-11
BnaC03G0042200ZS	C03:2134485-2136925		blue	Up	2.43899	5.33594e-11	Up	2.82366	6.09641e-17
BnaC03G0043000ZS	C03:2160273-2162806		blue				Up	10.2366	3.65366e-06
BnaC03G0043700ZS	C03:2201438-2202602		pink	Up	1.32062	0.000129623
BnaC03G0044400ZS	C03:2227101-2229963		pink	Up	1.0716	1.21472e-12
BnaC03G0044600ZS	C03:2232731-2238677		red				Down	-1.30011	5.92965e-07
BnaC03G0046000ZS	C03:2348890-2350968		darkgreen	Up	4.7569	2.73067e-14
BnaC03G0046500ZS	C03:2371603-2374826		pink				Up	1.20849	9.12821e-05
BnaC03G0047000ZS	C03:2390073-2395967		blue	Up	1.24496	2.0425e-09	Up	1.84167	1.18149e-09
BnaC03G0048100ZS	C03:2466897-2470223		brown	Up	1.41221	3.50546e-08
BnaC03G0048800ZS	C03:2499977-2500888		pink	Up	1.29644	0.00085059
BnaC03G0049700ZS	C03:2563712-2564701		turquoise	Up	1.23651	1.5006e-08
BnaC03G0050300ZS	C03:2592342-2596988		darkgrey	Down	-1.43302	2.02916e-13
BnaC03G0051400ZS	C03:2647355-2651451		brown				Up	1.157	2.74831e-11
BnaC03G0051800ZS	C03:2681863-2685658		blue				Up	1.35365	0.000384495
BnaC03G0052200ZS	C03:2694015-2696608		black	Up	1.15902	1.33413e-07	Up	1.17819	2.82891e-07
BnaC03G0052300ZS	C03:2711860-2715698		turquoise				Up	1.32064	2.70033e-07
BnaC03G0054800ZS	C03:2811633-2812136		pink	Up	3.00943	0.00273613
BnaC03G0058800ZS	C03:3066481-3070769		green				Down	-1.64084	1.31094e-17
BnaC03G0058900ZS	C03:3072067-3074838		blue				Up	2.28037	3.84947e-14
BnaC03G0060200ZS	C03:3135424-3136537	NAC	darkgrey	Down	-2.36585	6.20978e-11
BnaC03G0060300ZS	C03:3153036-3154515		blue				Up	3.5429	5.15579e-28
BnaC03G0061100ZS	C03:3200506-3202202	ERF	blue				Up	1.6369	4.43439e-07
BnaC03G0061200ZS	C03:3214254-3215261		blue				Up	1.3809	5.6362e-06
BnaC03G0062800ZS	C03:3279196-3282496		saddlebrown	Up	1.37316	5.22744e-06
BnaC03G0062900ZS	C03:3284101-3287231		turquoise				Down	-1.16942	0.0408322
BnaC03G0063000ZS	C03:3290468-3293950		turquoise				Up	1.41721	0.00352897
BnaC03G0065300ZS	C03:3385363-3387531		brown	Up	3.80781	4.70985e-17	Up	4.97996	2.40081e-27
BnaC03G0065800ZS	C03:3425413-3428115		blue				Up	2.20544	7.997e-14
BnaC03G0066200ZS	C03:3444134-3447710		turquoi	Down	-1.42643	7.01506e-06
BnaC03G0068400ZS	C03:3532048-3537610		lightgreen	Up	1.58758	0.00112675	Up	2.51531	4.46239e-07
BnaC03G0072400ZS	C03:3693249-3694452		turquoise				Down	-1.66468	4.80399e-05
BnaC03G0072900ZS	C03:3716134-3718557		blue				Up	1.13198	1.5044e-09
novel3051	A09:60643954-60646636		brown	Up	1.08171	0.00131588	Up	1.02139	0.00167261
novel4552	C03:2459292-2459664		yellow	Down	-5.55407	0.000164902
novel4557	C03:3333092-3334861		darkgrey	Down	-2.90771	3.01948e-66	Down	-2.24047	6.48301e-29
novel4808	C03:2967307-2994648		turquoise	Down	-2.94945	5.18469e-06
DEG, differentially expressed genes; daf, days after flowering; QTL,quantitative trait locus.

## Sheet: Table S8
Table S8. Candidate genes within QTL intervals
Cadidate gene id	Gene position	Gene function	Expression trends in HAZ (25 daf/35daf)	Coexpressed degree
BnaA09G0616800ZS	A09:60447654-60451513	transcription factor NF-YA8	Down/Down	28
BnaA09G0614800ZS	A09:60347314-60347881	S-phase kinase-associated protein 1	Down/Down	21
BnaA09G0615800ZS	A09:60378162-60380838	Threonine--tRNA ligase	Down/Down	10
novel3051	A09:60643954-60646636	--	Up/Up	13
BnaA09G0623200ZS	A09:60841414-60843772	DNA damage-inducible protein 1	Up/Up	6
BnaA09G0626600ZS	A09:60998810-61000420	serine-threonine kinase receptor-associated protein	--/Down	3
BnaA09G0626800ZS	A09:61004164-61006662	--	Up/Up	6
BnaA09G0627200ZS	A09:61016820-61017747	Peptide deformylase 1A	Down/Down	5
BnaC03G0007800ZS	C03:360310-361448	proteasome inhibitor subunit 1	Down/--	17
BnaC03G0008500ZS	C03:405533-408172	Putative cyclin-D7-1	Up/Up	3
BnaC03G0019300ZS	C03:932303-932704	Cyclin-dependent protein kinase inhibitor SIM	Down/--	17
BnaC03G0048100ZS	C03:2466897-2470223	elongation factor 1 alpha-like protein	Up/--	3
BnaC03G0050300ZS	C03:2592342-2596988	Probable sucrose-phosphate synthase 2	Down/--	10
BnaC03G0051400ZS	C03:2647355-2651451	Beta-adaptin-like protein A	--/Up	3
BnaC03G0060200ZS	C03:3135424-3136537	NAC domain-containing protein 83	Down/--	9
Novel4557	C03:3333092- 3334861	Chalcone and stilbene synthases	Down/Down
BnaC03G0065300ZS	C03:3385363-3387531	Glutathione S-transferase DHAR3	Up/Up	3
QTL,quantitative trait locus.

## Sheet: Table S9
Table S9. qRT-PCR primer pairs used in this study
B.napus gene ID	A.thaliana orthologue	Gene description	Forward primer (5'-3')	Reverse primer (5'-3')	Production sizes (bp) predicted in ZS11 genome
BnaC02G0037200ZS	AT5G09810	ACT7	TGGGTTTGCTGGTGACGAT	TGCCTAGGACGACCAACAATACT	63
novel4557	AT5G13930	TT4	CTACATGGCTCCTTCTCTCGAC	CCTTCACTGCAGCTTCTTTACC	83
BnaA09G0187400ZS	AT5G42800	TT3	CTACTGGAACGTGGTTATTTTGTCC	TTTACAGGCCAAGAACACTCGTAAG	123
BnaC09G0215200ZS	AT5G42800	TT3	GCGATCCTGGAAATTTGAAGAAAGT	GTAGCTTCCTTCGTCAGATAAATCG	104
BnaA09G0476900ZS	AT3G51240	TT6	CTAACTGAGCTTGCGGGAGAGA	GGATCTCCGTGCTAAACTCATTG	100
BnaA01G0127300ZS	AT4G22880	TT18	CTGAGATGGTGAGTGTTGAGTCT	CCAACTCCTCTTGCTTGTTCCTAAA	99
BnaA03G0469300ZS	AT4G22880	TT18	CGACGTTTTCCAAGAAGAGAAGAAA	CTATGCATTGCTCACGGATTGTTTC	104
BnaC01G0158400ZS	AT4G22880	TT18	CCACCAAAGGAAAAGATTGTGCTTA	GCTCATTCCTGAACAACTTATGCTC	121
BnaA01G0282200ZS	AT1G61720	BAN	CTTAGGGTACTTCAAGAGCAAGGG	ATGTAAAGTTGATTGGTGTTGCGAC	130
BnaA03G0584100ZS	AT1G61720	BAN	CTATCAACAACCTTTCGGAACCTGG	CCAGTTAAACGGCTTCTCCTTTG	92
BnaC04G0237700ZS	AT1G61720	BAN	GTTTAAAATCGAACTCAGTCAAGCG	TCCTGGTTCCGAAATACTGTTGATA	83
BnaA02G0359200ZS	AT5G48100	TT10	CCCTAACATCAACTTCAACAACTCC	GAAGAATCTAAACGCTGCTGATGTG	130
BnaC02G0482900ZS	AT5G48100	TT10	TCTTCAAGTAAAACCAAAACGTCGT	TGTGATGTTGGTAAAGAATGCGAAA	102
BnaA08G0077800ZS	AT5G35550	TT2	GAAACAGCAGATGGTCGTTGATAG	TGTTGGTTGGTTTGAGATTTTGGAA	118
BnaC08G0110000ZS	AT5G35550	TT2	GAAACAGATGGTCGTTGATAGCTG	ACTTTTCTGTTGGTTGGTTTGTGAT	122
BnaA09G0260600ZS	AT4G09820	TT8	GCAATCTGTGGGGTGGACTTATA	TTTATTGCGCCGTTGTAGTATCCAC	96
BnaC09G0307800ZS	AT4G09820	TT8	CAATCTGTGGGGTGGACTTATAGTG	TTTATTGCACCGTTATAGTTTCCAC	95
BnaC04G0093500ZS	AT2G37260	TTG2	GGGCTTCATCTTCATCCTCTTCAG	ACACCCTTCATTCATCTTCTCTTGA	107
BnaA02G0289300ZS	AT5G19172	Defensin-like protein 49	CGTTTTGACTTCAGGTGCAGAAA	GAAACACAGTCAACGAAGCACAT	114
BnaA10G0159400ZS	-	uncharacterized protein	CGACGGGGAAAAGCTACAACG	GAATCGGAAGCGGAGTAGAGATC	124
BnaC08G0196700ZS	AT1G09790	COBL6	GAAACTTTCCTGACGACCCTGG	TTTTGCGTCGACCCTTATCAGTA	132
